# Supplementary material for: Association of Pre-Implantation Uterine Artery Doppler with Clinical Pregnancy in Assisted Reproductive Technology: A Systematic Review and Meta-Analysis
Source: Medicina (Kaunas). 2025 May 28;61(6):1004. doi: 10.3390/medicina61061004 (PMC12195286; doi:10.3390/medicina61061004)
Supplement: Supplementary file 1 [file medicina-61-01004-s001.zip]

Archive with 1 entries (1 files):
- medicina-3653279-supplementary.pdf
